# Supplementary material for: Identification and Validation of RELN Mutation as a Response Indicator for Immune Checkpoint Inhibitor Therapy in Melanoma and Non-Small Cell Lung Cancer
Source: Cells. 2022 Nov 30;11(23):3841. doi: 10.3390/cells11233841 (PMC9741468; doi:10.3390/cells11233841)
Supplement: Supplementary file 1 [file cells-11-03841-s001.zip]

Archive with 3 entries (2 files):
- cells-1998833-supplementary/
- cells-1998833-supplementary/Supplementary Figures.pdf
- cells-1998833-supplementary/Supplementary Tables.xlsx
